# Supplementary material for: Do manual therapies have a specific autonomic effect? An overview of systematic reviews
Source: PLoS One. 2021 Dec 2;16(12):e0260642. doi: 10.1371/journal.pone.0260642 (PMC8638932; doi:10.1371/journal.pone.0260642)
Supplement: S2 Table — (XLSX) [file pone.0260642.s003.xlsx]

## Sheet: Data SRs
Code	Article	Year	Journal	Type of articles included	Number of articles included	AIM	Quality assessment tool	Quality	Metaanalisis	Evidence	Patients Condition	Age	Gender	Intervention	Comparator	treatment lenght	body region intervention	System assessed	ANS measurement	Specific metrics	body region where the measure is taken	lenght duration of the measurement	Effect	Duration term effects	Associated PROMS	Clinical relevance	Contextual factors assessed	Cofounding factors controlled	Design or reporting guide	Hypotesis for the effect	Limitations	Implications for future research
1	Schmid A, Brunner F, Wright A, Bachmann LM. Paradigm shift in manual therapy? Evidence for a central nervous system component in the response to passive cervical joint mobilisation. Man Ther. 2008 Oct;13(5):387-96. doi: 10.1016/j.math.2007.12.007. Epub 2008 Mar 3. PMID: 18316238.	2008	Manual Therapy	RCTs	15	all kinds of possible effects	Jadad scale	HIGH	NO		healthy humans or in a patient population with symptoms in the neck or upper limb (lateral epicondy- lalgia, cervical pain, and cervicobrachial pain)	older than 18 years	not reported	passive accessory cervical joint mobilisation techniques	one or two control conditions, receiving either manual contact, no con- tact or therapeutic ultrasound control interventions	immediate effect	cervical	sudomotor cardiovascular	SC, BP, HR, RR	not reported	not reported	immediate effect	hypoalgesia, sympathetic nervous system excitation (increase SC, no effect on ST)	short	Pain measures: pressure pain threshold, thermal pain threshold, visual analogue scale	not reported	not reported	not reported	PRISMA	Based on the available information it would appear that there is strong evidence to support the involvement of the central nervous system in mediating the response to manual therapy treatment. The range of responses involved suggests that supraspinal centres are likely to be important in controlling this effect, however, there is not sufficient evidence yet (particularly related to motor function…	included studies in this review were carried out by the same group of authors,	We believe that the evidence is compelling enough to suggest that contrary or in addition to existing paradigms, the central nervous system is involved in mediating the responses to passive cervical joint mobilisation. Only the evidence for motor involvement is still scarce and conflicting findings are reported. Future studies should therefore focus on the influence of manual therapy on motor fun…
2	﻿EJ, H., Goode, A., RJ, B., & Slaven, E. (2011). The neurophysiological effects of a single session of spinal joint mobilization: does the effect last? The Journal of Manual & Manipulative Therapy, 19(3), 143–151. https://doi.org/10.1179/2042618611Y.0000000003	2011	Journal of Manual and Manipulative Therapy	CT	10	to examine the temporal nature of the neurophysio- logical effects of passive joint mobilizations when used in isolation on the spine in human subjects.	modify Cochrane Back		NO	The strength of the evidence comprising this review was mostly conditional.	healthy or symptomatic	not reported	not reported	joint mobilization spine	not reported	medium effect	spine	sutomotor	SC, ST	not reported	not reported	beyond immediate effect	SNS excitatory response: increase SC not change in ST	short-medium?	PAIN AND ROM	pain reduction and range of motion improvement	NOt reported	NOt reported	PRISMA	SNS response must be because the dorsal peri-aqueductal (dPAG) matter of the mid- brain is stimulated Stimulation of the dPAG produces analgesia, sympathoexcitation, and motor facilitation	The neuro- physiological effects reported were confined to studies examining a single session of spinal mobiliza- tion only. The strength of the evidence comprising this review was mostly conditional. The lumbar spine as a region was under-represented and asymptomatic subjects were over-represented. Finally, meta-analysis enabling pooled statistics of effect was not possible due to the heterogene…		randomized controlled trials on subjects with pain and decreased function so that the product is an enhanced, more robust paradigm that leads to clinical guidelines that will benefit our patients
3	Chu J, Allen DD, Pawlowsky S, Smoot B. Peripheral response to cervical or thoracic spinal manual therapy: an evidence-based review with meta analysis. J Man Manip Ther. 2014 Nov;22(4):220-9. doi: 10.1179/2042618613Y.0000000062. PMID: 25395830; PMCID: PMC4215103.	2014	Journal of Manual and Manipulative Therapy	RCTs	11	to evaluate the evidence of SNS res- ponses in the hands (increased skin conductance and decreased skin temperature) and clinically relevant outcomes (decreased pain and increased upper extremity ROM during ULNTs) following SMT to the cervical or thoracic spine in people with or without upper quarter dysfunction. Secondarily, this project examined whether SMT was more effec- tive at producing cha…	PEDRO	HIGH	YES		chronic lateral epicondylalgia, cervico-craniofacial pain,24 and nonacute cervicobrachial neurogenic pain, chronic mid to low cervical pain		NOT reported	SPINAL MANUAL THERAPY	not reported	immediate effect	Cervical and thoracic spine	sudomotor	SC, ST	not reported	hands	immediate effect	SNS excitatory response: increased skin conductance, decreased skin temperature, decreased pain at rest, and increased upper extremity ROM during ULNTs involving elbow extension and shoulder abduction.	short	Pain, ROM upper extremity	YES	not reported	not reported	PRISMA	not reported	Only 3 of 11 studies were parallel RCTs , differ- ences between primary studies indicate a heterogene- ity that may affect the generalizability of these findings, small sample size of the articles included, no long-term effects of SMT	Despite showing a sympathoexcitatory effect, with skin conductance increasing and skin temperature decreasing, mechanisms for SMT are still relatively unclear. Future research should consider combining investigation of SNS effects and stimulation of different midbrain and cortical areas in humans to determine if areas similar to those in animals are involved. Such studies can help to determine if…
4	Kingston L, Claydon L, Tumilty S. The effects of spinal mobilizations on the sympathetic nervous system: a systematic review. Man Ther. 2014 Aug;19(4):281-7. doi: 10.1016/j.math.2014.04.004. Epub 2014 Apr 13. PMID: 24814903.	2014	Manual Therapy	RCTs	7	The primary aim of this review was to evaluate RCTs investi- gating the effects of spinal mobilizations on SNS outcome mea- sures, in both healthy and patient populations. The second aim was to establish the currently available level of evidence (Heymans et al., 2004) that supports a change in sympathetic outcome measures.	RoB, PEDRO	, HIGH	NO	best-evidence synthesis indicated that there was strong evidence for statistically significant changes in SC, RR, HR, and BP among the healthy population, following spinal mobi- lisation. Limited evidence for significant changes in SC and ST among the symptomatic population was established	healthy or symptomatic	18e 65 years	male and female	SPINAL MOBILIZATION	no treatment, and/or placebo inter- vention	immediate effect	spine	sudomotor, cardiovascular	BP, HR, RR, skin conductance (SC) and skin temperature (ST)	not reported	not reported	immediate effect	sympathetic excitation, were excitatory in nature (i.e. there was an increase in RR, HR, BP and SC, and a decrease in ST following spinal mobilization, compared to controls and placebo intervention	SHORT	pressure pain thresholds	diminished pressure-pain thresholds and improved motor function	not reported	not reported	PRISMA	Sympathetic excitation and concurrent hypoalgesia is postu- lated to be mediated via the dPAG in humans (Sterling et al., 2001; Evans, 2002), through neural descending pathways. It is speculated that mobilization of a spinal segment stimulates receptors present in joints, capsules, tendons and connective tissues, which are capable of directly or indirectly activating dPAG mechanisms (Pickar, 2002…	PEDro rating criteria , only English language studies were included	Studies considered in this review have shown there could be potential to treat distal pain, more proximally. This is due to the connection between sympathetic excitation and pain modulation, as discussed in the literature (Petersen et al., 1993; Sterling et al., 2001; Pickar, 2002). In instances of acute injury, or in the pres- ence of painful inflammation of the target area, it would be useful t…
5	Lascurain-Aguirrebeña I, Newham D, Critchley DJ. Mechanism of Action of Spinal Mobilizations: A Systematic Review. Spine (Phila Pa 1976). 2016 Jan;41(2):159-72. doi: 10.1097/BRS.0000000000001151. PMID: 26751060.	2016	Spine	RCTs, quasiexperimental, case controls,	24	The aim of this study was to systematically review evi- dence for mechanisms of action of spinal mobilizations.	Cochrane Back Review tool	LOW/MODERATE	NO		symptomatic (neck pain, lumbar pain, cervicobrachial neurogenic pain,shoulder, elbow, craniofacial pain)	not reported	not reported	SPINAL MOBILIZATION	Intervention, placebo, no intervention	different	neck	sudomotor, cardiovascular	SC, RR, HR, ST	not reported	thumb but unclear	immediate effect	increase SC, HR, RR, decrease or no change in ST Evidence suggests that spinal mobilizations cause neurophysiological effects result- ing in hypoalgesia (local and/or distal to mobilization site), sympathoexcitation, and improved muscle function. Mobiliz- ations have no effect on temperature pain threshold. Although evidence suggests that mobilizations produce sympathoexcitation, mechanical hypoa…	short	Pain	Although evidence suggests that mobilizations produce sympathoexcitation, mechanical hypoalgesia, decrease neural mechanosensitivity and improved muscle function, it is unclear to what extent these effects are associated with symptom reduction; future research should study the correlation between the changes in these measures and the changes in symptoms.	not reported	not reported	PRISMA	Sympathoexcitation may be associated to the momentary activation of central nervous system pathways that induce a longer lasting effect upon mechan- ical algesia and muscle function, although the relationship between these phenomena is still unclear.	not reported	No studies were excluded by diagnosis in this review. Future research to investigate possible di- fferences in sympathetic response in different popula- tions under different treatment conditions could prove informative. Surgical intervention in patients
6	Amoroso Borges BL, Bortolazzo GL, Neto HP. Effects of spinal manipulation and myofascial techniques on heart rate variability: A systematic review. J Bodyw Mov Ther. 2018 Jan;22(1):203-208. doi: 10.1016/j.jbmt.2017.09.025. Epub 2017 Oct 3. PMID: 29332747.	2017	Journal of Bodywork & Movement Therapies	clinical trials	10	Thus, the aim of the present study was to perform a systematic review on the effect of spinal manipulation and myofascial techniques on HRV	PEDRO	HIGH/FAIR	NO		healthy or symptomatic	not reported	not reported	spinal manipulations, myofascial techniques	Intervention, placebo, no intervention	not reported	spine	cardiovascular	HRV	HF, VLF, LF, SDNN, SDANN and SDNNi, rMMSD and pNN50	not reported	immediate effect	Based on the findings, osteopathy exerts an influence on the autonomic nervous system depending on the stimulation site and type. A greater parasympathetic response was found when stimulation was performed in the cervical and lumbar regions, whereas a greater sympathetic response was found when stimulation was performed in the thoracic region.	short	not reported	NOT reported	not reported	not reported	PRISMA	Stimulus in the upper cervical region stimulates the parasympathetic response whether through vestibular stimulation or the afference of cervical receptors (Budgel and Hirano, 2001). • The manipulation site can exert an influence on the response (Zhang et al., 2006). When manipulation is performed in the cervical region, the parasympathetic nervous system is activated due to the response to the v…		not reported
7	Galindez-Ibarbengoetxea X, Setuain I, Andersen LL, Ramírez-Velez R, González-Izal M, Jauregi A, Izquierdo M. Effects of Cervical High-Velocity Low-Amplitude Techniques on Range of Motion, Strength Performance, and Cardiovascular Outcomes: A Review. J Altern Complement Med. 2017 Sep;23(9):667-675. doi: 10.1089/acm.2017.0002. Epub 2017 Jul 21. PMID: 28731832.	2017	THE JOURNAL OF ALTERNATIVE AND COMPLEMENTARY MEDICINE	RCTs	11	This review aims to describe the effects of cervical HVLA manipulation techniques on range of motion, strength, and cardiovascular performance.	Cochrane Back Review tool	LOW	NO		symptomatic and healthy	any	any	Cervical HVLA manipula- tion techniques	inactive controls, sham techniques, manual contact, quiet rest, or any form of placebo intervention		cervical	cardiovascular	ECG: HR, BP	not reported	not reported	immediate effect	a de- crease in diastolic BP was found; however, for other studied variables, such as heart rate, systolic BP, electrocardiogram, and bilateral pulse oximetry, the changes were not significant	short	NOT reported	NOT reported	not reported	not reported	PRISMA	NOT reported	NOt reported	not reported
8	Araujo FX, Ferreira GE, Angellos RF, Stieven FF, Plentz RDM, Silva MF. Autonomic Effects of Spinal Manipulative Therapy: Systematic Review of Randomized Controlled Trials. J Manipulative Physiol Ther. 2019 Oct;42(8):623-634. doi: 10.1016/j.jmpt.2018.12.005. Epub 2019 Nov 23. PMID: 31771839.	2018	Journal of Manipulative and Physiological Therapeutics	RCTs	18	The purpose of this study was to systematically review the effects of spinal manipulative therapy (SMT) on autonomic nervous system (ANS)-mediated outcomes, in both symptomatic and healthy populations, and to assess the quality of evidence for the most prevalent outcomes with the Grading of Recommendations, Assessment, Development and Evaluation approach.	Grade, PEDRO		NO	evidence pointing toward the existence of sympathoexcitatory short-term effects following passive accessory intervertebral mobilization mobilizations, but not for sustained natural apophyseal glide mobilizations. There is conflicting evidence regarding the ability of manipulation to elicit sympathoexcitation. However, the low quality of the evidence precludes a definitive conclusion of such effec…	symptomatic and healthy	any	any	spinal manipulative therapy	placebo, control groups, or other SMT techniques as comparators	1 SESSION	spine joints	skin, cardiovascular, pupil	SC, ST, HR, PUPIL, PLASMA CATH,	NOT reported	NOT reported	Immediate effect	evidence pointing toward the existence of sympathoexcitatory short-term effects following passive accessory intervertebral mobilization mobilizations, but not for sustained natural apophyseal glide mobilizations. There is conflicting evidence regarding the ability of manipulation to elicit sympathoexcitation. However, the low quality of the evidence precludes a definitive conclusion of such effec…	SHORT	NOT reported	NOT reported	NOt reported	NOt reported	PRISMA	not reported	Generalization of the results because 15 studies with asintomatic patients,	More studies with high methodological quality and proper data reporting are necessary. Future research should address patient samples with long-term follow-up, which might provide more relevant insights into the role of SMT-related sympathoexcitation in clinical outcomes. In this sense, within-variables correlation would be a suitable approach to determine the amount as well as the direction of t…
9	Navarro-Santana MJ, Gómez-Chiguano GF, Somkereki MD, Fernández-de-Las-Peñas C, Cleland JA, Plaza-Manzano G. Effects of joint mobilisation on clinical manifestations of sympathetic nervous system activity: a systematic review and meta-analysis. Physiotherapy. 2020 Jun;107:118-132. doi: 10.1016/j.physio.2019.07.001. Epub 2019 Jul 6. PMID: 32026812.	2019	Physiotherapy	RCTs	18	To evaluate the effects of joint mobilisation on changes in clinical manifestations of sympathetic nervous system activity.	Grade, Cochrane	LOW ROB	yes	The risk of bias was generally low, but the heterogenicity of the results downgraded the level of evidence , here is moderate evidence suggesting a sympatho-excitatory effect of joint mobilisation.	heathy or symptomatic	adults	any	joint mobilization spine or peripheric	any type of placebo, sham or no intervention	not reported	spine and peripheral joints	skin	SC,ST	not reported	not reported	immediate effect	his meta-analysis found evidence suggesting that joint mobilisation is able to produce a sympathetic-excitatory effect as all changes were excitatory in nature (i.e. an increase in skin conductance and a decrease in skin temperature) compared with control or placebo interventions, indicating sympathetic upregulation in individuals with and without pain. Additionally, no significant differences we…	short	not reported	caution	NOT reported	NOT reported	PRISMA	First, several studies have observed changes in the sympathetic nervous system concomitant with an hypoalgesic effect supporting activation of the periaqueductal grey matter [7,10–12,43,47]. In fact, these responses are similar to those found in mice receiving electrical stimulation of the midbrain, associated with a typical dangerous response. Therefore, this may be the result of a stress respon…	asymptomatic subjects : generalization, the heterogeneity of the included studies was moderate to high, and a risk of publication bias exists.	further studies are necessary to examine changes in sympathetic nervous system activity associated with the use of manual therapies by controlling the type (mobilisation or manipulation), the rate of oscillations, and their association with treatment benefits in pain conditions.
10	Picchiottino M, Leboeuf-Yde C, Gagey O, Hallman DM. The acute effects of joint manipulative techniques on markers of autonomic nervous system activity: a systematic review and meta-analysis of randomized sham-controlled trials. Chiropr Man Therap. 2019 Mar 12;27:17. doi: 10.1186/s12998-019-0235-1. PMID: 30911373; PMCID: PMC6413458.	2019	Chiropractic and manual therapies	RCT's	29	To review the literature comparing the acute changes in markers of ANS activity between JMT applied on spinal or peripheral joints and a sham procedure in healthy or symptomatic subjects.	Grade, Cochrane		YES	Some types of mobilizations probably produce an immediate and short-term, statistically significant increase in skin sympathetic nerve activity when compared to a sham procedure, whereas spinal SNAGs and spinal HVLA techniques may have no acute effect on the studied markers of ANS activity. No region-specific results were noted. The literature suffers from several shortcomings, for which reason w…	healthy or symptomatic	not reported	not reported	joint manipulative techniques	sham	variable	spine and peripheral joints	sudomotor, cardiovascular,pupil, simpatoadrenal, muscles Sympt activity, salivary glands,	SC, HRV, HR, BP, PC, pupil diameter, SBF, ST, RR, Oxigen saturation	NOt reported	NOT reported	Immediate effect	Some types of mobilizations probably produce an immediate and short-term, statistically significant increase in skin sympathetic nerve activity when compared to a sham procedure, whereas spinal SNAGs and spinal HVLA techniques may have no acute effect on the studied markers of ANS activity. No region-specific results were noted. The literature suffers from several shortcomings, for which reason w…	short	not reported	limited	not reported	not reported	PRISMA	NOT reported	NOT reported	In addition to observing the usual pitfalls of bias in ex- perimental and clinical trials, it is also important to con- sider some purely topic-specific technical aspects of this type of experimentation. Some are described below. Controlled conditions Because autonomic measurements are sensitive to envir- onmental factors, it is necessary to control for temperature, humidity and to refrain from f…
11	Rechberger V, Biberschick M, Porthun J. Effectiveness of an osteopathic treatment on the autonomic nervous system: a systematic review of the literature. Eur J Med Res. 2019 Oct 25;24(1):36. doi: 10.1186/s40001-019-0394-5. PMID: 31653268; PMCID: PMC6814098.	2019	European Journal of medical research	Any	23	The objective of this systematic review was to evaluate the effectiveness of an osteopathic treatment on the autonomic nervous system (ANS). For this purpose, published primary studies were analysed and critically evaluated.	Downs and Black checklist	moderate	NO	he included published studies represent a good level of evidence. Due to a small number of subjects and no follow-ups, the methodological quality is rated as moderate. A significant change on the ANS was shown in studies including High-Velocity Low-Amplitude Techniques (HVLAT). No statement could be drawn in studies in which they used cranial osteopathic techniques due to the lack of methodologic…	healthy or symptomatic	adults	any	manual therapy	control and placebo	variable	any	Cardiovascular, pupil	HRV, BP, HR, pupil, PC, oxigen saturation,		not reported	immediate effect	Results from this review showed that studies on the effectiveness of OMT on the ANS are scarce in subjects, heterogeneous and limited in the methodological qual- ity. Nevertheless, a conclusion if the efficacy of OMT is given can be answered positively. No conclusive state- ment if the ANS can be influenced by cranial OMT can be reported. Also, no declaration can be made if a certain treatment in…	short	pain	not reported	not reported	not reported	PRISMA	NOT reported	NOT reported	Further, high-quality research with a larger number of subjects should be done in this field
12	Wirth B, Gassner A, de Bruin ED, Axén I, Swanenburg J, Humphreys BK, Schweinhardt P. Neurophysiological Effects of High Velocity and Low Amplitude Spinal Manipulation in Symptomatic and Asymptomatic Humans: A Systematic Literature Review. Spine (Phila Pa 1976). 2019 Aug 1;44(15):E914-E926. doi: 10.1097/BRS.0000000000003013. PMID: 31335790.	2019	Spine	Controlled studies	18	To summarize the evidence of neurophysiological effects of spinal manipulative therapy (SMT) with a high velocity low amplitude thrust (HVLA-SMT) in asymptomatic and symp- tomatic humans.	Downs and Black checklist, Oxford evidence	moderate	NO	there was evidence only for an association between HVLA-SMT and changes in the autonomic nervous system, reflected in changes in heart rate variability and skin conduc- tance. It appears that the direction of autonomic effects might depend on the location of HVLA-SMT application as well as on being a pain patient versus being asymptomatic.	healthy or symptomatic	adults	any	HVLA-SMT to the spine	COntrol and placebo	not reported	SPINE	sudomotor, cardiovascular,pupil, , muscles Sympt activity,	BP, HRV, ECG, SC, PUPIL, OXIGEN SATURATION	HF, LF, HF/LF,	NOt reported	immediate effect	effects of HVLA-SMT on the autonomic nervous system, reflected in changes in heart rate variability and skin conductance, and the direction of effects depending on the spinal level of application. It further suggests that the effects of HVLA-SMT in healthy volun- teers differ from those in pain patients and possibly depend on baseline values of the outcome measures or pain chronic- ity	short	pain	not conclusive	not reported	not reported	not reported	not reported	Quality checklist, 1 reviewer quality	uture studies should include patients well char- acterized in terms regarding pain duration and baseline values of outcome measures, because this might allow for individualized treatment. Furthermore, the relation between changes in neurophysiologic parameters and in pain inten- sity needs to be addressed.
					194

## Sheet: Data artices included in SRs
															Data extraction of articles included from information available in the SRs
Study ID	Reference	Schmid 2008	Hegedus 2011	Chu 2014	Kingston 2014	Lascurain 2016	Amoroso-Borges 2017	Galíndez-Ibar 2017	Araujo 2018	Navarro-Santana 2019	Picchiotino 2019	Rechberger 2019	Wirth 2019		N	Population	Intervention	Comparator	autonomic measure	effect	Pain measure	effect	Quality assessment tool	quality score
1	Araujo et al 2018										1				60	HEALTHY	thoraci mobilization	sham	HR, HRV	no effect			Cochrane	Low
2	Arroyo-Morales et al., 2008						1								62	NR	Myofascial	sham	HRV:LF, HF, BP	ignificant reductions in blood pressure and LF after exercise; HF statistically significant in fascia group after exercise; Diastolic pressure returned to baseline levels in fascia group and remained lower in control group. Myofascial release favors the recovery of HRV and diastolic blood pressure after high- intensity exercise to pre- exercise levels.			PEDRO	7
3	Bakris et al.							1							50	hypertension	HVLA cervical	sham	BP, HR	decrease BP, no change HR			Cocrhane	low
4	Boet C et al 2013												1
5	Botelho et al							1
6	Bowler et al										1				30	HEALTHY	cervical mobilization C5	sham	SC, ST	increase SC,no change ST			Cochrane	unclear
7	Budgell and Hirano (2001)						1		1		1	1			25	HEALTHY	Manipulation of C1 and C2	SHAM	HRV:LF, HF	ncrease in LF and HF in manipulation group . Manipulation can affect sympathetic-parasympathetic balance.			PEDRO, pedro, cochrane, DaB,	5,3, high, moderate,
8	Budgell and Polus(2006)						1		1		1		1		28	HEALTHY YOUNG ADULTS	Manipulation of T1 to T4	SHAM	HRV:LF, HF, LF/HF	Increase in LF, HF and LF/HF in manipulation group . Thoracic manipulation can affect sympathetic- parasympathetic balance.			PEDRO, pedro,cochrane. DAB	7,3, high, moderate
9	Cardoso de Mello et al											1			40	not reported	CV4 compression technique	SHAM	PC, BP, HR	no significant difference			DaB	moderate
10	Castro-Sanchez et al., 2010						1								92	NR	CRANIOSACRAL THERAPY	SHAM	HRV: SDRR and rMSDD	raniosacral therapy improves pain symptoms in the medium term in patients with fibromyalgia.	YES	raniosacral therapy improves pain symptoms in the medium term in patients with fibromyalgia.
11	Chiu and Wright (1996)	1	1	1	1				1	1		1			16	healthy subjects	C5 central pa III 2 Hz C5 central pa III 0.5 Hz	control	SC	increase			JADAD, PEDRO, PEDRO, pedro, cochrnae, DaB	8, 8, 6, 5, unclear, limited
																			ST	no significant difference
12	Chiu and Wright (1998)	1	1							1					17	healthy subjects	C5 mobilization	control	SC	increase			Jadad, Cocrhane, cochrane	7,low, low
																	C5 unilateral pa right III C5 right lateral glide III	placebo	ST	no significant difference
13	Cleland									1					12	healthy subjects	T6 costo-vertebral pump	placebo	SC,ST	no significant difference			cochrane	unclear
14	Coppieters et al. 2003a	1		1		1										ubacute unilateral or bilateral minor peripheral upper limb nerve injury	C5/6 contralateral lateral glide, variable duration, amplitude and frequency	Therapeutic Ultrasound			pain scale, symptom distribution and ROM elbow	Significant increase in elbow extension, decrease in pain and decrease of the symptom area after cervical mobilisation	Jadad, PEDRO	8.8
15	Coppieters et al. 2003b	1				1										nonacute brachial or cervicobrachial neurogenic pain	Cervical contralateral lateral glide at 1 or more motion segments (C5-T1) with the arm in a ULTT 1 position	Therapeutic Ultrasound			ROM elbow, pain intensity and shoulder girdle elevation force	houlder girdle elevation force occurred later in ROM after mobilisation and force decreased Significant decrease of pain intensity during ULTT Significant increase in elbow ROM during ULTT 1 Force at end range after mobilisation increased significantly after mobilisation	Jadad	8
16	Curi et al											1			30	normo and hypertensive	CV4 compression technique	no	HRV, BP	decrease BP in HT group, sympatovagal balane			DAB	moderate
17	Da Silva et al												1		60	asintomatic and tendinitis rotator cuff	HVLA-SMT upper toracic	placebo	RR, HR	no significant difference			DAB	moderate
18	Delaney, 2002						1								30	NR	Myofascial techniques	NR	HR, HRV: RR interval, SDNN, RMSSD and pNN50, VLF and HF	Reduction in HR in intervention group; time domain: increase in length of RR interval, SDNN, RMSSD and pNN50 only in intervention group; increase in VLF and HF. The group submitted to myofascial techniques exhibited an increase in parasympathetic activity and consequently greater relaxation			PEDRO	6
19	Fernandez-Carnero et al							1
20	Fornari											1			20	healthy young man	cranial	sham	HRV	decrease cronotropic effect			DaB	moderate
21	Fryer et al												1
22	Fukuda et al											1			15	cervical pain	chiropractic spinal manipulation	placebo	cerebral glucosa	sympathetic relaxation and pain reduction			DaB	limited
23	Gay et al												1
24	George et al.							1
25	Gibbons et al											1			13	healthy	cervical HVLA	no	edge pupil	change in ANS			pedro,DAB	4, limited
26	Giles et al											1			19	healthy	cervical manipulation	control and placebo	HRV	modulation in the parasympathetic HRV measurements and a shift to sympathovagal balance.			SAB	limited
27	Goertz et al 2016a												1		51	prehipertension o HT type I	HVLA C1-C2	sham	BP	no significant effect
28	Goertz et al 2016b												1
29	Goodsell et al					1
30	Gosling et al (2005)								1						30	asimptomatic	cervical manipulation	other intervention	pupil	decrease			PEDRO	4
31	Groisman et al												1
32	Hanrahan et al					1
33	Henderson et al		1								1	1			23	healthy	rib raising	sham	salivar amilasa	decrease			cochrnae, DAB	high, moderate
34	Henley et al., 2008						1								17	NR	MYOFASCIAL	SHAM AND CONTROL	ECG and HRV: HR,LF,HF,LF/HF,	Parasympathetic response in supine position in all groups . Vagal response in osteopathy group. Osteopathy can exert an influence on responses in the ANS. A vagal response was found in this study.			PEDRO	6
35	Humphries et al.							1
36	Jesus-Moraleida					1
37	Jowsey and Perry (2010)		1	1	1				1	1	1	1			36	healthy	T4 right rotary PA (361 minute bouts with intervening 1 minute rest periods)	placebo	SC	increase			PEDRO, PEDRO, pedro, cochrane, cochrne, DAB	8, 7, 7, unclear, unclear, moderate
38	Kanlayanaphotporn et al.		1												60
39	Kim et al					1
40	Knutson							1							80	healthy and hypertension	HVLA cervical	sham mobilization	BP, HR	decrease diastolic BP, no change SBP and HR			Cocrhane	low
41	Ko et al					1
42	Kovanur et al												1		24	healthy	HVLA T5	sham	HRV, O2 changes	no significant difference			DAB	moderate
43	Kulig et al					1
44	La Touche et al (2013)			1		1			1	1	1	1			32	subjects cervico-craniofacial pain	AP upper cervical mobilization at 0.5 Hz (362 minutes bouts with intervening 30 seconds rest periods)	placebo	SC	increase	VAS		pedro, Cochrane, pedro, cochrane, cochrnae, DAB	9, low, 9, low, unclear, strong
																			ST	no significant difference
																			HR
																			BP
45	Learman et al												1
46	Lee et al					1
47	Mackawan					1
48	Mansilla-Ferragut et al.							1
49	Marks					1
50	Martinez-Segura et al.							1
51	McClatchie					1
52	McGregor					1
53	McGuiness et al (1997)	1			1				1		1				23	Healthy	C5 central pa III	Control and placebo	HR	increase			Jadad, PEDRO, pedro, cochrane	8, 6, 5, unclear
																			RR	increase
																			BP	increase
54	Milnes and Moran et al											1			10	heathy	CV4	sham	HRV	no sign diff			DAB	limited
55	Morgan et al												1			hypertensive adults	HVLA C1, T1-T5, L1		BP	no effect			DAB	moderate
56	Moulson et al (2006)		1	1					1	1	1				16	healthy	C5/C6 Mulligan SNAG with right rotation (3 reps according to Mulligan’s Rule of 3)	control and placebo	SC	increase			PEDRO, pedro, cochrane, cochrnae	7, 7, unclear, unclear
																			ST	no significant difference
57	Moutzouri et al (2012)								1	1	1				45	asymptomatic	mob lumbar	placebo	SC	increase			pedro, cochrnae, cochnrae	7, unclear, unclear
58	Oliveira-Campelo et al							1
59	Passmore et al.							1
60	Paungmali et al									1	1				24	lateral epycondalgia	lateral elbow glide	control and placebo	SC, ST	increase Sc, decrease ST			cochrane, cochrnae	unclear, unclear
61	Perry and Green (2008)		1		1						1				45	healthy	GIII unilateral (left) PA L4/5 @ 2 Hz (oscillatory technique)	Placebo group Control group	SC	increase			PEDRO,cochrnae	8, unclear
62	Perry and Green (2011)								1	1					45	asymptomatic	lumbar mobilization	placebo	SC	increase			pedro, cochrane	9, low
63	Perry et al (2011)						1		1				1		50	HEALTHY YOUNG ADULTS	Manipulation – L4/L5	EXERCISE	SC	ncrease in activity of SNS in both groups; larger increase in manipulation group			PEDRO, pedro, DAB	5, 6,moderate
64	Perry et al (2015)												1		50	LBP	HVLA	MC Kenzie lumbar extension	SC	increase in SC both groups, greater in HVLA			DAB	moderate
65	Petersen et al. (1993)	1	1	1	1					1	1	1			16	Healthy	C5 central pa III (Rx)	control and placebo	SC	incresase			Jadad, PEDRO, PEDRO, Cochrnae, Cochrnae, DAB	8, 8, 6, low, unclear, limited
																			ST	decrease compared to control, no signf difference to placebo
66	Piekarz and Perry									1	1				60	healthy	lumbar mobilization	control and placebo	SC, ST	increase SC, decrease ST			cochrnae, cochrnae	low, low
67	Powers					1
68	Puhl et al (2012)								1		1				36	asymptomatic	thoraci manipulation	placebo	PC	no difference			pedro, cochrnae	6, unclear
69	Purdy et al											1			25	healthy	soft tissue suboccipital	sham	SBF	eduction in the sympathetic nervous system activity in group A			DAB	moderate
70	Reid					1
71	Roy et al., 2009						1				1	1	1		51	NR	Manipulation at L5 with activator in group without pain Increase in VLF in all groups except control Independent of technique, lumbar manipulation seems to stimulate the PNS. 7/10 (1,2,3,4,5, 9, 10,11) Welch, Boone, 2008 Cervical (n = 4) and thoracic (n = 3) Significant reduction in diastolic pressure Cervical stimulation led to stimulated parasympathetic 1/10 (1,8,) (manipulation) 33 in group wi…	SHAM AND CONTROL	HRV (VLF, HF)	Increase in VLF in all groups except controL, Reduction in LF in all groups except sham group without pain. Independent of technique, lumbar manipulation seems to stimulate the PNS.			PEDRO, cochrnae, DAB,DAB	7, unclear, moderate, moderate
72	Ruffini et al											1			66	healthy	OMT	control and placebo	HRV (HF)	tatistic sign. difference in the groups in HF (			DAB	strong
73	Salom Moreno					1
74	Sampath et al										1				24	healthy	HVLA thoracic		HRV /HF;LF	no difference			cochrnae	unclear
75	Saranga et al.	1		1												healthy	C5/6 ipsilateral lateral glide III	placebo control			elbow extension	Significant increase in Elbow extension in treatment group compared to placebo and control	Jadad, PEDRO	8, 8
76	Scoppa et al											1			51	healthy	HVLA thoracic	CV4	not reported	Immediate reduction in ANS after HVLAT.			DAB	limited
77	Shi et al											1			21	healthy	cranial OMT	placebo	cerebral oxigenation, HRV	Statistical sign. reduction of the SctO2 during OMT , Decrease in LF and increase in HF (p = 0.05)			DAB	strong
78	Shum					1
79	Sillevis et al (2010								1		1		1		100	chronic neck pain	thoraci manipu	placebo	pupil	decrease			pedro, cochrnae, DAB	4, unclear, moderate
80	Simon									1	1				19	health	glenohumeral mob	control	SC,ST	increase Sc, no differences ST			cochrnae, cochrnae	unclear, unclear
81	Slater et al (1994)		1						1	1	1				66	asympt	thoracic mob	placebo	SC,ST	increase SC, decrease ST			pedro, cochrnae, cochrnae	5, low, unclear
82	Snodgrass					1
83	Sterling et al (2001)	1			1	1			1	1	1				30	with mid or lower cervical pain lasting longer than 3 months and a dysfunction at C5/6	C5/6 unilateral pa III on symptomatic side	placebo and control	SC	increase	VAS	significant decrease	Jadad, PEDRO, PEDRO, Cochrane, cochrnae, cochrnae	8, 9, 6, low, low, unclear
																			ST	decrease
84	Sterling et al (2010)					1
85	Tsirakis									1	1				45	healthy man	lumbar mob	placebo	SC	increase SC same leg			cochrane, cochrnae	low, unclear
86	Tuttle					1
87	Vicenzino et al (1994)	1		1					1	1	1				34	healthy	C5/6 left lateral glide III with upper limb in ULTT1 position	placebo and control	SC	increase			Jadad, PEDRO, pedro,Cocrhane, cochrnae	8, 9, 5, unclear, unclear
																			ST	no signf difference
88	Vicenzino et al (1995)	1													24	healthy	C5/6 left lateral glide III	placebo and control	SC	increase			Jadad	8
																			ST	no signf difference
89	Vicenzino et al (1998)a	1			1	1			1	1	1				24	healthy	C5 left lateral glide III	control and placebo	RR	increase			Jadad, PEDRO, Cochrane, pedro, cochrane, cochrnae	8, 6, moderate, 5, low, unclear
																			BP	increase
																			HR	increase
90	Vicenzino et al (1998)b	1		1							1				24	chronic lateral epycondalgia		control and placebo	SBF	increase in the elbow, decrease in the hand	VAS	no correlation with ANS measures	Jadad, PEDRO, cochrnae	8, 9, unclear
																			HR	increase
																			RR	increase
91	Vicenzino et al. 1996	1	1	1		1										lateral epycondalgia	C5/6 lateral glide III contralateral to the symptomatic side				VAS	improved	Jadad, PEDRO	8, 9
92	Vicenzino et al. 1999	1														healthy	C5/6 left lateral glide III	control and placebo			stress and VAS	no signif difference	Jadad	8
93	Ward et al							1			1		1		48	healtht	HVLA cervical	no contact and sham	BP, Oxigen saturation, ECG	no significant chages			Cocrhane, cochrnae, DAB	low, unclear, moderate
94	Welch, Boone, 2008						1					1			40	NR	CERVICAL AND THORACIC MANIPULATION	NR	HRV, BP	Significant reduction in diastolic pressure . Cervical stimulation led to stimulated parasympathetic ctivity and thoracic stimulation led to an increase in sympathetic activity.			PEDRO, DAB	1, limited
95	Win et al											1	1		30	healthy and neck pain	cervical manipulation	intervention	HRV	According to the statistical changes in HRV parameters, there is a change in the parasympathetic system after intervention of the upper cer- vical spine (increase in SDNN: p = 0.02) and a change in he sympathetic system after invention in the lower cervi- cal spine (decrease in systolic BP p = 0.002). dominant parasympathetic activity is shown in patients with acute neck pain in the upper and low…			DAB, DAB	moderate, moderate
96	Wright et al 2007	1														healthy	C5/C6 unilateral glide	control and placebo
97	Younes et al											1			22	acute LBP	OMT	NR	HRV	A vagal modulation of the HRV in the intervention group took place.			DAB	moderate
98	Yung et al 2014										1				39	healthy	cervical mobilization	sham	HR, BP	no significant changes			cochrane	unclear
99	Yung et al 2017										1				44	healthy	cervical mobilization	sham	HR, BP	no significant			cochrnae	unclear
100	Zegarra-Parody									1	1				32	healthy	mob T1	placebo	ST	no significant changes			cochrane, cochrnae	unclear, unclear
101	Zhang et al., 2006						1					1			10	NR	Manipulative adjustments		HR, HRV (LF, HF)	Reduction in HR and increase in LF and HF in group immediately after adjustments . Manipulative adjustments can modify HRV and reduce pain.			PEDRO, DAB	5, moderate
															2261
101

## Sheet: ROBIS
Phase 2: Identifying concerns with the review process	Systematic Reviews
DOMAIN 1: STUDY ELIGIBILITY CRITERIA	Schmid 2008	Hegedus 2011	Chu 2014	Kingston 2014	Lascurain 2016	Amoroso-Borges 2017	Galíndez-Ibarbengoetxea 2017	Araujo 2018	Navarro-Santana 2019	Picchiottino 2019	Rechberger 2019	Wirth 2019
1.1 Did the review adhere to pre-defined objectives and eligibility criteria?	PY	PY	PY	PY	PY	PY	PY	Y	Y	Y	PY	PY
1.2 Were the eligibility criteria appropriate for the review question?	Y	PN	Y	Y	Y	Y	Y	Y	PY	Y	PY	PY
1.3 Were eligibility criteria unambiguous?	Y	PN	Y	Y	PN	Y	Y	Y	Y	Y	PY	PY
1.4 Were any restrictions in eligibility criteria based on study characteristics appropriate (e.g. date, sample size, study quality,outcomes measured)?	Y	PY	Y	PY	PY	Y	PY	Y	PN	Y	PY	PY
1.5 Were any restrictions in eligibility criteria based on sources of information appropriate (e.g. publication status or format, language, availability of data)?	Y	PY	Y	PN	PN	PN	PN	PY	PY	PY	PY	PY
Concerns regarding specification of study eligibility criteria	LOW	UNCLEAR	LOW	LOW	UNCLEAR	LOW	LOW	LOW	UNCLEAR	LOW	LOW	LOW
Rationale for concern:		not clear what it means effects beyond immediate effects			Not clear the type of intervention, as the results retrieve only cervical interventions, language and publication types not included, not specified comparators		NOT PROTOCOL INFORMATION, NO ENGLISH, INDEXED STUDIES,		OUTCOME RESTRICTED TO SC, ST WHEN AIM TO ASSESS SYMPATHETIC NS		no protocol	NO PROTOCOL
DOMAIN 2: IDENTIFICATION AND SELECTION OF STUDIES
2.1 Did the search include an appropriate range of databases/electronic sources for published and unpublished reports?	Y	PY	Y	Y	Y	Y	PY	Y	Y	Y	y	Y
2.2 Were methods additional to database searching used to identify relevant reports?	Y	PY	PY	N	PY	N	PN	Y	Y	Y	Y	Y
2.3 Were the terms and structure of the search strategy likely to retrieve as many eligible studies as possible?	PY	PN	PY	NI	PY	NI	PY	Y	Y	Y	Y	Y
2.4 Were restrictions based on date, publication format, or language I appropriate?	Y	PY	PN	PN	PN	PN	PN	PY	PY	PY	PY	PY
2.5 Were efforts made to minimise error in selection of studies?
	PY	PY	PY	PY	PN	PY	PY	Y	Y	Y	PN	PY
Concerns regarding methods used to identify and/or select studies LOW/HIGH/UNCLEAR
	LOW	LOW	LOW	UNCLEAR	UNCLEAR	UNCLEAR	UNCLEAR	LOW	LOW	LOW	unclear	LOW
Rationale for concern:					only one reviewer in the selection process, articles not wrote in english were not included	no additional database searching, no information about search string, no protocol or appendix,language and indexed journals	no protocol or appendix,language and indexed journals				one reviewer
DOMAIN 3: DATA COLLECTION AND STUDY APPRAISAL
3.1 Were efforts made to minimise error in data collection?	PY	PY	PY	PY	PY	PY	PY	Y	Y	Y	PN	PY
3.2 Were sufficient study characteristics available for both review authors and readers to be able to interpret the results?	PY	PY	PY	PN	PY	PY	PN	PY	Y	Y	PY	PY
3.3 Were all relevant study results collected for use in the synthesis?	PY	PY	Y	Y	PN	PY	PN	PY	Y	Y	PY	PY
3.4 Was risk of bias (or methodological quality) formally assessed using appropriate criteria?	Y	PY	Y	Y	Y	PN	Y	Y	Y	Y	PY	PY
3.5 Were efforts made to minimise error in risk of bias assessment?	PY	PY	PY	PY	Y	Y	PY	Y	Y	Y	PN	PY
Concerns regarding methods used to collect data and appraise studies LOW/HIGH/UNCLEAR	LOW	LOW	LOW	LOW	LOW	UNCLEAR	UNCLEAR	LOW	LOW	LOW	unclear	LOW
Rationale for concern:	JADAD SCALE WITH ALLOCATION CONCEALMENT					NARRATIVE RESULTS, WITHOUT CI,DATA NOT EXPLICITED IN METHODS	ONLY 3 ARTICLES FOR AUTONOMIC OUTCOMES RESULTS				one reviewer
DOMAIN 4: SYNTHESIS AND FINDINGS
4.1 Did the synthesis include all studies that it should?	PY	PY	Y	PY	PY	PY	PY	Y	Y	Y	Y	Y
4.2 Were all pre-defined analyses reported or departures explained?	NI	N	PY	NI	NI	NI	NI	Y	Y	Y	PN	PN
4.3 Was the synthesis appropriate given the nature and similarity in the research questions, study designs and outcomes across included studies?	N	PN	Y	PY	N	PN	PN	Y	PY	Y	PY
4.4 Was between-study variation (heterogeneity) minimal or addressed in the synthesis?	N	N	Y	N	N	N	N	Y	PN	Y	N	N
4.5 Were the findings robust, e.g. as demonstrated through funnel plot or sensitivity analyses?	N	N	Y	N	N	N	N	Y	PY	PY	N	N
4.6 Were biases in primary studies minimal or addressed in the synthesis?	PY	Y	PY	PN	PY	N	PY	Y	PN	PY	Y	Y
Concerns regarding methods used to collect data and appraise studies	HIGH	UNCLEAR	LOW	HIGH	HIGH	HIGH	UNCLEAR	LOW	UNCLEAR	LOW	unclear	UNCLEAR
Rationale for concern:	NO PROTOCOL INFORMATIONTherefore, we could only include three outcome parameters in our statistical analysis. IMPORTANT BETWWEN-STUDY VARIOATION WAS NOT ACCOUNTED FOR	the studies included were asssessing short term effects, not immediate but 5-10 later, not clear if the research question is answered with this studies			no protocol information, stadistic analyse pre-defined, no tables	NARRATIVE RESULTS, WITHOUT CI,DATA NOT EXPLICITED IN METHODS	STADISTICAL ANALYSIS POOR DESCRIBED				STADISTICAL ANALYSIS POOR DESCRIBED	STADISTICAL ANALYSIS POOR DESCRIBED
Phase 3: Judging risk of bias
Summarize the concerns identified during the Phase 2 assessment:
1. Concerns regarding specification of study eligibility criteria	LOW		LOW
		UNCLEAR		LOW	UNCLEAR	LOW	LOW	LOW	UNCLEAR	LOW	LOW	LOW
2. Concerns regarding methods used to identify and/or select studies	LOW		LOW
		LOW		UNCLEAR	UNCLEAR	UNCLEAR	UNCLEAR	LOW	LOW	LOW	UNCLEAR	LOW
3. Concerns regarding methods used to collect data and appraise studies	LOW		LOW
		LOW		LOW	LOW	UNCLEAR	UNCLEAR	LOW	LOW	LOW	UNCLEAR	LOW
4. Concerns regarding the synthesis and findings	HIGH		LOW
		UNCLEAR		HIGH	HIGH	HIGH	UNCLEAR	LOW	LOW	LOW	UNCLEAR	UNCLEAR
RISK OF BIAS IN THE REVIEW
Describe whether conclusions were supported by the evidence:
A. Did the interpretation of findings address all of the concerns identified in Domains 1 to 4?
	PY	PY	Y	PY	PN	PY	PN	Y	Y	Y	PY	PY
B. Was the relevance of identified studies to the review's research question appropriately considered?
	PN	PN	Y	PY	PN	PY	PY	Y	Y	Y	Y	Y
C. Did the reviewers avoid emphasizing results on the basis of their statistical significance?
	PN	PN	PY	PY	NI	PN	PN	Y	PN	PY	PY	PY
Risk of bias in the review RISK: LOW/HIGH/UNCLEAR
	UNCLEAR	UNCLEAR	LOW	UNCLEAR	HIGH	UNCLEAR	UNCLEAR	LOW	UNCLEAR	LOW	UNCLEAR	LOW
Rationale for risk:	9 OUT OF 15 INCLUDED ANS MEASURES, ONLY 3 OUTCOMES WERE INCLUDED IN THE ANALYSIS BUT REPORTED AND ALSO LIMITATIONS	Same rational than above		There is insufficient information reportd to make a judgement on risk of bias	general reserach question not retrieving enough articles for each outcome to conclude in a robust way	how the data is presented			BECAUSE THEY STATE THERE IS MODERATE TO HIGH EVIDENCE FOR SYMPATHETIC BUT THE RESULTS STATE LOW/VERY LOW EVIDENCE

## Sheet: Interventions SRs
		Schmid 2008	Hegedun 2011	Chu 2014	Kingston 2014	Lascurain 2016	Amoroso-Borges 2017	Galíndez-Ibar 2017	Araujo 2018	Navarro-Santana 2019	Picchiotino 2019	Rechberger 2019	Wirth 2019
	Cervical mobilization	1
	Spinal manual therapy			1
	Spinal mobilization	1	1		1	1			1	1	1	1
	Spinal manipulations						1	1	1		1	1	1
	myofascial techniques						1					1
	Peripheric mobilizations									1
	Manual therapy											1
	Cranial techniques						1	1				1
	Interventions	Reviews
	Spinal mobilization	9
	Spinal manipulations	7
	myofascial techniques	2
	Peripheric mobilizations	1
	Cranial techniques	3
	other interventions	6
	no treatment	5
	placebo intervention	10
	not reported	1

## Sheet: Autonomic markers SRs
			Schmid 2008	Hegedun 2011	Chu 2014	Kingston 2014	Lascurain 2016	Amoroso-Borges 2017	Galíndez-Ibar 2017	Araujo 2018	Navarro-Santana 2019	Picchiotino 2019	Rechberger 2019	Wirth 2019
		HRV						1				1	1	1	4
		SC		1	1	1	1			1	1	1	1	1	9
		ST	1	1	1	1	1			1	1	1			8
		BP	1			1			1			1	1	1	6
		HR	1			1	1		1	1		1	1		7
		RR	1			1	1					1			4
		PUPIL								1		1	1	1	4
		PC								1		1			2
		SBF										1			1
		oxigen saturation										1	1	1	3
		HRV	4				cardiovascular
		SC	9				skin
		ST	8
		BP	6
		HR	7
		RR	4
		PUPIL	4
		PC	2
		SBF	1
		oxigen saturation	3

## Sheet: Sub-analysis
	PARTICIPANTS											INTERVENTIONS										COMPARISONS									AUTONOMIC MARKERS
							NOT REPORTED	8	0.13			thoraci mobilization				SPINAL MOBILIZATIONS	23	0.37				sham					SHAM/PACEBO	47	0.76		HR, HRV		HRV	19	0.31	9 specific metrics	0.47
			HEALTHY				HEALTHY	41	0.66			Myofascial				CERVICAL	14					sham					OTHER INTERVENTION				HRV:LF, HF, BP		BP	14	0.23
			NR				SYMPTOMATIC	13	0.21			HVLA cervical				THORACIC	5					sham					NO INTERVENTION				BP, HR		HR	15	0.24
			hypertension				HYPERTENSION	4								LUMBAR	4										NOT REPORTED						SC	20	0.32
							CERVICAL PAIN	4								PERIPHERIC MOBILIZATIONS	3	0.05															ST	15	0.24
							TENDINITIS ROT CUFF	1				cervical mobilization C5				MANIPULATIONS	23	0.37				sham									SC, ST		PC	2	0.03
			HEALTHY				CRANIO FACIAL PAIN	1				Manipulation of C1 and C2				CERVICAL	10					SHAM									HRV:LF, HF		RR	5	0.08
			HEALTHY				EPYCONDALGIA	1				Manipulation of T1 to T4				THORACIC	7					SHAM									HRV:LF, HF, LF/HF		pupil	3	0.05
			HEALTHY YOUNG ADULTS				LBP	2				CV4 compression technique				LUMBAR	2					SHAM									PC, BP, HR
			not reported									CRANIOSACRAL THERAPY				CRANIAL THERAPY	6	0.1				SHAM									HRV: SDRR and rMSDD
			NR									C5 central pa III 2 Hz C5 central pa III 0.5 Hz				MYOFASCIAL	3	0.05				control									SC		cardiovascular	30	0.48
			healthy subjects													RIB RAISING	1	0.02													ST		skin	23	0.37
							62	100				C5 mobilization				SOFT TISSUE	1	0.02				control									SC		others	5	0.08
			healthy subjects				41	X				C5 unilateral pa right III C5 right lateral glide III				OMT	2	0.03				placebo									ST		combination	3	0.05
												T6 costo-vertebral pump										placebo									SC,ST
			healthy subjects									C5/6 contralateral lateral glide, variable duration, amplitude and frequency										Therapeutic Ultrasound
			ubacute unilateral or bilateral minor peripheral upper limb nerve injury									Cervical contralateral lateral glide at 1 or more motion segments (C5-T1) with the arm in a ULTT 1 position										Therapeutic Ultrasound
			nonacute brachial or cervicobrachial neurogenic pain									CV4 compression technique										no									HRV, BP
			normo and hypertensive									HVLA-SMT upper toracic										placebo									RR, HR
			asintomatic and tendinitis rotator cuff									Myofascial techniques										NR									HR, HRV: RR interval, SDNN, RMSSD and pNN50, VLF and HF
			NR
												cranial										sham									HRV
			healthy young man
												chiropractic spinal manipulation										placebo									cerebral glucosa
			cervical pain
												cervical HVLA										no									edge pupil
			healthy									cervical manipulation										control and placebo									HRV
			healthy									HVLA C1-C2										sham									BP
			prehipertension o HT type I
												cervical manipulation										other intervention									pupil
			asimptomatic
												rib raising										sham									salivar amilasa
			healthy									MYOFASCIAL										SHAM AND CONTROL									ECG and HRV: HR,LF,HF,LF/HF,
			NR
												T4 right rotary PA (361 minute bouts with intervening 1 minute rest periods)										placebo									SC
			healthy
												HVLA cervical										sham mobilization									BP, HR
			healthy and hypertension
												HVLA T5										sham									HRV, O2 changes
			healthy
												AP upper cervical mobilization at 0.5 Hz (362 minutes bouts with intervening 30 seconds rest periods)										placebo									SC
			subjects cervico-craniofacial pain																												ST
																															HR
																															BP
												C5 central pa III										Control and placebo									HR
			Healthy																												RR
																															BP
												CV4										sham									HRV
			heathy									HVLA C1, T1-T5, L1																			BP
			hypertensive adults									C5/C6 Mulligan SNAG with right rotation (3 reps according to Mulligan’s Rule of 3)										control and placebo									SC
			healthy																												ST
												mob lumbar										placebo									SC
			asymptomatic
												lateral elbow glide										control and placebo									SC, ST
			lateral epycondalgia									GIII unilateral (left) PA L4/5 @ 2 Hz (oscillatory technique)										Placebo group Control group									SC
			healthy									lumbar mobilization										placebo									SC
			asymptomatic									Manipulation – L4/L5										EXERCISE									SC
			HEALTHY YOUNG ADULTS									HVLA										MC Kenzie lumbar extension									SC
			LBP									C5 central pa III (Rx)										control and placebo									SC
			Healthy																												ST
												lumbar mobilization										control and placebo									SC, ST
			healthy
												thoraci manipulation										placebo									PC
			asymptomatic									soft tissue suboccipital										sham									SBF
			healthy
												Manipulation at L5 with activator in group without pain Increase in VLF in all groups except control Independent of technique, lumbar manipulation seems to stimulate the PNS. 7/10 (1,2,3,4,5, 9, 10,11) Welch, Boone, 2008 Cervical (n = 4) and thoracic (n = 3) Significant reduction in diastolic pressure Cervical stimulation led to stimulated parasympathetic 1/10 (1,8,) (manipulation) 33 in group wi…										SHAM AND CONTROL									HRV (VLF, HF)
			NR									OMT										control and placebo									HRV (HF)
			healthy
												HVLA thoracic																			HRV /HF;LF
			healthy									C5/6 ipsilateral lateral glide III										placebo control
			healthy									HVLA thoracic										CV4									not reported
			healthy									cranial OMT										placebo									cerebral oxigenation, HRV
			healthy
												thoraci manipu										placebo									pupil
			chronic neck pain									glenohumeral mob										control									SC,ST
			health									thoracic mob										placebo									SC,ST
			asympt
												C5/6 unilateral pa III on symptomatic side										placebo and control									SC
			with mid or lower cervical pain lasting longer than 3 months and a dysfunction at C5/6																												ST
												lumbar mob										placebo									SC
			healthy man
												C5/6 left lateral glide III with upper limb in ULTT1 position										placebo and control									SC
			healthy																												ST
												C5/6 left lateral glide III										placebo and control									SC
			healthy																												ST
												C5 left lateral glide III										control and placebo									RR
			healthy																												BP
																															HR
																						control and placebo									SBF
			chronic lateral epycondalgia																												HR
																															RR
												C5/6 lateral glide III contralateral to the symptomatic side
			lateral epycondalgia									C5/6 left lateral glide III										control and placebo
			healthy									HVLA cervical										no contact and sham									BP, Oxigen saturation, ECG
			healtht									CERVICAL AND THORACIC MANIPULATION										NR									HRV, BP
			NR									cervical manipulation										intervention									HRV
			healthy and neck pain									C5/C6 unilateral glide										control and placebo
			healthy									OMT										NR									HRV
			acute LBP									cervical mobilization										sham									HR, BP
			healthy									cervical mobilization										sham									HR, BP
			healthy									mob T1										placebo									ST
			healthy									Manipulative adjustments																			HR, HRV (LF, HF)
			NR
	N	Population	Intervention	Comparator	autonomic measure	effect	Pain measure	effect	Quality assessment tool	quality score
	60	HEALTHY	thoraci mobilization	sham	HR, HRV	no effect			Cochrane	Low					HRV		ONE SYSTEM
	62	NR	Myofascial	sham	HRV:LF, HF, BP	ignificant reductions in blood pressure and LF after exercise; HF statistically significant in fascia group after exercise; Diastolic pressure returned to baseline levels in fascia group and remained lower in control group. Myofascial release favors the recovery of HRV and diastolic blood pressure after high- intensity exercise to pre- exercise levels.			PEDRO	7					SC		COMBINATION
	50	hypertension	HVLA cervical	sham	BP, HR	decrease BP, no change HR			Cocrhane	low					ST		NOT REPORTED
	30	HEALTHY	cervical mobilization C5	sham	SC, ST	increase SC,no change ST			Cochrane	unclear					HR
	25	HEALTHY	Manipulation of C1 and C2	SHAM	HRV:LF, HF	ncrease in LF and HF in manipulation group . Manipulation can affect sympathetic-parasympathetic balance.			PEDRO, pedro, cochrane, DaB,	5,3, high, moderate,					BP
	28	HEALTHY YOUNG ADULTS	Manipulation of T1 to T4	SHAM	HRV:LF, HF, LF/HF	Increase in LF, HF and LF/HF in manipulation group . Thoracic manipulation can affect sympathetic- parasympathetic balance.			PEDRO, pedro,cochrane. DAB	7,3, high, moderate					RR
	40	not reported	CV4 compression technique	SHAM	PC, BP, HR	no significant difference			DaB	moderate					PUPIL
	92	NR	CRANIOSACRAL THERAPY	SHAM	HRV: SDRR and rMSDD	raniosacral therapy improves pain symptoms in the medium term in patients with fibromyalgia.	YES	raniosacral therapy improves pain symptoms in the medium term in patients with fibromyalgia.							PC
	16	healthy subjects	C5 central pa III 2 Hz C5 central pa III 0.5 Hz	control	SC	increase			JADAD, PEDRO, PEDRO, pedro, cochrnae, DaB	8, 8, 6, 5, unclear, limited					OTHER
					ST	no significant difference									salivar amilasa
	17	healthy subjects	C5 mobilization	control	SC	increase			Jadad, Cocrhane, cochrane	7,low, low					oxigen saturation
			C5 unilateral pa right III C5 right lateral glide III	placebo	ST	no significant difference
	12	healthy subjects	T6 costo-vertebral pump	placebo	SC,ST	no significant difference			cochrane	unclear
	30	normo and hypertensive	CV4 compression technique	no	HRV, BP	decrease BP in HT group, sympatovagal balane			DAB	moderate
	60	asintomatic and tendinitis rotator cuff	HVLA-SMT upper toracic	placebo	RR, HR	no significant difference			DAB	moderate
	30	NR	Myofascial techniques	NR	HR, HRV: RR interval, SDNN, RMSSD and pNN50, VLF and HF	Reduction in HR in intervention group; time domain: increase in length of RR interval, SDNN, RMSSD and pNN50 only in intervention group; increase in VLF and HF. The group submitted to myofascial techniques exhibited an increase in parasympathetic activity and consequently greater relaxation			PEDRO	6
	20	healthy young man	cranial	sham	HRV	decrease cronotropic effect			DaB	moderate
	15	cervical pain	chiropractic spinal manipulation	placebo	cerebral glucosa	sympathetic relaxation and pain reduction			DaB	limited
	13	healthy	cervical HVLA	no	edge pupil	change in ANS			pedro,DAB	4, limited
	19	healthy	cervical manipulation	control and placebo	HRV	modulation in the parasympathetic HRV measurements and a shift to sympathovagal balance.			SAB	limited
	51	prehipertension o HT type I	HVLA C1-C2	sham	BP	no significant effect
	30	asimptomatic	cervical manipulation	other intervention	pupil	decrease			PEDRO	4
	23	healthy	rib raising	sham	salivar amilasa	decrease			cochrnae, DAB	high, moderate
	17	NR	MYOFASCIAL	SHAM AND CONTROL	ECG and HRV: HR,LF,HF,LF/HF,	Parasympathetic response in supine position in all groups . Vagal response in osteopathy group. Osteopathy can exert an influence on responses in the ANS. A vagal response was found in this study.			PEDRO	6
	36	healthy	T4 right rotary PA (361 minute bouts with intervening 1 minute rest periods)	placebo	SC	increase			PEDRO, PEDRO, pedro, cochrane, cochrne, DAB	8, 7, 7, unclear, unclear, moderate
	80	healthy and hypertension	HVLA cervical	sham mobilization	BP, HR	decrease diastolic BP, no change SBP and HR			Cocrhane	low
	24	healthy	HVLA T5	sham	HRV, O2 changes	no significant difference			DAB	moderate
	32	subjects cervico-craniofacial pain	AP upper cervical mobilization at 0.5 Hz (362 minutes bouts with intervening 30 seconds rest periods)	placebo	SC	increase	VAS		pedro, Cochrane, pedro, cochrane, cochrnae, DAB	9, low, 9, low, unclear, strong
					ST	no significant difference
					HR
					BP
	23	Healthy	C5 central pa III	Control and placebo	HR	increase			Jadad, PEDRO, pedro, cochrane	8, 6, 5, unclear
					RR	increase
					BP	increase
	10	heathy	CV4	sham	HRV	no sign diff			DAB	limited
		hypertensive adults	HVLA C1, T1-T5, L1		BP	no effect			DAB	moderate
	16	healthy	C5/C6 Mulligan SNAG with right rotation (3 reps according to Mulligan’s Rule of 3)	control and placebo	SC	increase			PEDRO, pedro, cochrane, cochrnae	7, 7, unclear, unclear
					ST	no significant difference
	45	asymptomatic	mob lumbar	placebo	SC	increase			pedro, cochrnae, cochnrae	7, unclear, unclear
	24	lateral epycondalgia	lateral elbow glide	control and placebo	SC, ST	increase Sc, decrease ST			cochrane, cochrnae	unclear, unclear
	45	healthy	GIII unilateral (left) PA L4/5 @ 2 Hz (oscillatory technique)	Placebo group Control group	SC	increase			PEDRO,cochrnae	8, unclear
	45	asymptomatic	lumbar mobilization	placebo	SC	increase			pedro, cochrane	9, low
	50	HEALTHY YOUNG ADULTS	Manipulation – L4/L5	EXERCISE	SC	ncrease in activity of SNS in both groups; larger increase in manipulation group			PEDRO, pedro, DAB	5, 6,moderate
	50	LBP	HVLA	MC Kenzie lumbar extension	SC	increase in SC both groups, greater in HVLA			DAB	moderate
	16	Healthy	C5 central pa III (Rx)	control and placebo	SC	incresase			Jadad, PEDRO, PEDRO, Cochrnae, Cochrnae, DAB	8, 8, 6, low, unclear, limited
					ST	decrease compared to control, no signf difference to placebo
	60	healthy	lumbar mobilization	control and placebo	SC, ST	increase SC, decrease ST			cochrnae, cochrnae	low, low
	36	asymptomatic	thoraci manipulation	placebo	PC	no difference			pedro, cochrnae	6, unclear
	25	healthy	soft tissue suboccipital	sham	SBF	eduction in the sympathetic nervous system activity in group A			DAB	moderate
	51	NR	Manipulation at L5 with activator in group without pain Increase in VLF in all groups except control Independent of technique, lumbar manipulation seems to stimulate the PNS. 7/10 (1,2,3,4,5, 9, 10,11) Welch, Boone, 2008 Cervical (n = 4) and thoracic (n = 3) Significant reduction in diastolic pressure Cervical stimulation led to stimulated parasympathetic 1/10 (1,8,) (manipulation) 33 in group wi…	SHAM AND CONTROL	HRV (VLF, HF)	Increase in VLF in all groups except controL, Reduction in LF in all groups except sham group without pain. Independent of technique, lumbar manipulation seems to stimulate the PNS.			PEDRO, cochrnae, DAB,DAB	7, unclear, moderate, moderate
	66	healthy	OMT	control and placebo	HRV (HF)	tatistic sign. difference in the groups in HF (			DAB	strong
	24	healthy	HVLA thoracic		HRV /HF;LF	no difference			cochrnae	unclear
	51	healthy	HVLA thoracic	CV4	not reported	Immediate reduction in ANS after HVLAT.			DAB	limited
	21	healthy	cranial OMT	placebo	cerebral oxigenation, HRV	Statistical sign. reduction of the SctO2 during OMT , Decrease in LF and increase in HF (p = 0.05)			DAB	strong
	100	chronic neck pain	thoraci manipu	placebo	pupil	decrease			pedro, cochrnae, DAB	4, unclear, moderate
	19	health	glenohumeral mob	control	SC,ST	increase Sc, no differences ST			cochrnae, cochrnae	unclear, unclear
	66	asympt	thoracic mob	placebo	SC,ST	increase SC, decrease ST			pedro, cochrnae, cochrnae	5, low, unclear
	30	with mid or lower cervical pain lasting longer than 3 months and a dysfunction at C5/6	C5/6 unilateral pa III on symptomatic side	placebo and control	SC	increase	VAS	significant decrease	Jadad, PEDRO, PEDRO, Cochrane, cochrnae, cochrnae	8, 9, 6, low, low, unclear
					ST	decrease
	45	healthy man	lumbar mob	placebo	SC	increase SC same leg			cochrane, cochrnae	low, unclear
	34	healthy	C5/6 left lateral glide III with upper limb in ULTT1 position	placebo and control	SC	increase			Jadad, PEDRO, pedro,Cocrhane, cochrnae	8, 9, 5, unclear, unclear
					ST	no signf difference
	24	healthy	C5/6 left lateral glide III	placebo and control	SC	increase			Jadad	8
					ST	no signf difference
	24	healthy	C5 left lateral glide III	control and placebo	RR	increase			Jadad, PEDRO, Cochrane, pedro, cochrane, cochrnae	8, 6, moderate, 5, low, unclear
					BP	increase
					HR	increase
	24	chronic lateral epycondalgia		control and placebo	SBF	increase in the elbow, decrease in the hand	VAS	no correlation with ANS measures	Jadad, PEDRO, cochrnae	8, 9, unclear
					HR	increase
					RR	increase
	48	healtht	HVLA cervical	no contact and sham	BP, Oxigen saturation, ECG	no significant chages			Cocrhane, cochrnae, DAB	low, unclear, moderate
	40	NR	CERVICAL AND THORACIC MANIPULATION	NR	HRV, BP	Significant reduction in diastolic pressure . Cervical stimulation led to stimulated parasympathetic ctivity and thoracic stimulation led to an increase in sympathetic activity.			PEDRO, DAB	1, limited
	30	healthy and neck pain	cervical manipulation	intervention	HRV	According to the statistical changes in HRV parameters, there is a change in the parasympathetic system after intervention of the upper cer- vical spine (increase in SDNN: p = 0.02) and a change in he sympathetic system after invention in the lower cervi- cal spine (decrease in systolic BP p = 0.002). dominant parasympathetic activity is shown in patients with acute neck pain in the upper and low…			DAB, DAB	moderate, moderate
	22	acute LBP	OMT	NR	HRV	A vagal modulation of the HRV in the intervention group took place.			DAB	moderate
	39	healthy	cervical mobilization	sham	HR, BP	no significant changes			cochrane	unclear
	44	healthy	cervical mobilization	sham	HR, BP	no significant			cochrnae	unclear
	32	healthy	mob T1	placebo	ST	no significant changes			cochrane, cochrnae	unclear, unclear
	10	NR	Manipulative adjustments		HR, HRV (LF, HF)	Reduction in HR and increase in LF and HF in group immediately after adjustments . Manipulative adjustments can modify HRV and reduce pain.			PEDRO, DAB	5, moderate

## Sheet: PRIMARY STUDIES CATEGORIZED
															Data extraction of articles included from information available in the SRs
Study ID	Reference	Schmid 2008	Hegedus 2011	Chu 2014	Kingston 2014	Lascurain 2016	Amoroso-Borges 2017	Galíndez-Ibar 2017	Araujo 2018	Navarro-Santana 2019	Picchiotino 2019	Rechberger 2019	Wirth 2019		N	Population		Intervention		Comparator	autonomic measure	specific metrics	effect	Pain measure	effect	Quality assessment tool	quality score
1	Araujo et al 2018										1				60	1		1	thoraci mobilization	1	1.5		no effect			Cochrane	Low
2	Arroyo-Morales et al., 2008						1								62	4		5	Myofascial	1	1.4	LF, HF	ignificant reductions in blood pressure and LF after exercise; HF statistically significant in fascia group after exercise; Diastolic pressure returned to baseline levels in fascia group and remained lower in control group. Myofascial release favors the recovery of HRV and diastolic blood pressure after high- intensity exercise to pre- exercise levels.			PEDRO	7
3	Bakris et al.							1							50	2	hypertension	3	HVLA cervical	1	4.5		decrease BP, no change HR			Cocrhane	low
4	Bowler et al										1				30	1		1	cervical mobilization C5	1	2.3		increase SC,no change ST			Cochrane	unclear
5	Budgell and Hirano (2001)						1		1		1	1			25	1		3	Manipulation of C1 and C2	1	1	LF, HF	ncrease in LF and HF in manipulation group . Manipulation can affect sympathetic-parasympathetic balance.			PEDRO, pedro, cochrane, DaB,	5,3, high, moderate,
6	Budgell and Polus(2006)						1		1		1		1		28	1		3	Manipulation of T1 to T4	1	1	LF, HF,LF/HF	Increase in LF, HF and LF/HF in manipulation group . Thoracic manipulation can affect sympathetic- parasympathetic balance.			PEDRO, pedro,cochrane. DAB	7,3, high, moderate
7	Cardoso de Mello et al											1			40	4		4	CV4 compression technique	1	4,5,8		no significant difference			DaB	moderate
8	Castro-Sanchez et al., 2010						1								92	4		4	CRANIOSACRAL THERAPY	1	1	SDRR and rMSDD	raniosacral therapy improves pain symptoms in the medium term in patients with fibromyalgia.	YES	raniosacral therapy improves pain symptoms in the medium term in patients with fibromyalgia.
9	Chiu and Wright (1996)	1	1	1	1				1	1		1			16	1		1	C5 central pa III 2 Hz C5 central pa III 0.5 Hz	2	2.3		increase			JADAD, PEDRO, PEDRO, pedro, cochrnae, DaB	8, 8, 6, 5, unclear, limited
10	Chiu and Wright (1998)	1	1							1					17	1		1	C5 mobilization	2	2.3		increase			Jadad, Cocrhane, cochrane	7,low, low
11	Cleland									1					12	1		1	T6 costo-vertebral pump	1	2.3		no significant difference			cochrane	unclear
12	Curi et al											1			30	3	hypertension	4	CV4 compression technique	4	1.4		decrease BP in HT group, sympatovagal balane			DAB	moderate
13	Da Silva et al												1		60	3	tendinitis rotator cuff	3	HVLA-SMT upper toracic	1	5.6		no significant difference			DAB	moderate
14	Delaney, 2002						1								30	4		5	Myofascial techniques	5	1,5,	RR interval, SDNN, RMSSD and pNN50, VLF and HF	Reduction in HR in intervention group; time domain: increase in length of RR interval, SDNN, RMSSD and pNN50 only in intervention group; increase in VLF and HF. The group submitted to myofascial techniques exhibited an increase in parasympathetic activity and consequently greater relaxation			PEDRO	6
15	Fornari											1			20	1		4	cranial	1	1		decrease cronotropic effect			DaB	moderate
16	Fukuda et al											1			15	2	cervical pain	3	chiropractic spinal manipulation	1	10		sympathetic relaxation and pain reduction			DaB	limited
17	Gibbons et al											1			13	1		3	cervical HVLA	4	7		change in ANS			pedro,DAB	4, limited
18	Giles et al											1			19	1		3	cervical manipulation	1.2	1		modulation in the parasympathetic HRV measurements and a shift to sympathovagal balance.			SAB	limited
19	Goertz et al 2016a												1		51	2	prehipertension o HT type I	3	HVLA C1-C2	1	4		no significant effect
20	Gosling et al (2005)								1						30	1		3	cervical manipulation	2	7		decrease			PEDRO	4
21	Henderson et al		1								1	1			23	1		1	rib raising	1	9		decrease			cochrnae, DAB	high, moderate
22	Henley et al., 2008						1								17	4		5	MYOFASCIAL	1.2	1	HR,LF,HF,LF/HF,	Parasympathetic response in supine position in all groups . Vagal response in osteopathy group. Osteopathy can exert an influence on responses in the ANS. A vagal response was found in this study.			PEDRO	6
23	Jowsey and Perry (2010)		1	1	1				1	1	1	1			36	1		1	T4 right rotary PA (361 minute bouts with intervening 1 minute rest periods)	1	2		increase			PEDRO, PEDRO, pedro, cochrane, cochrne, DAB	8, 7, 7, unclear, unclear, moderate
24	Knutson							1							80	3	hypertension	3	HVLA cervical	1	4.5		decrease diastolic BP, no change SBP and HR			Cocrhane	low
25	Kovanur et al												1		24	1		3	HVLA T5	1	1.11		no significant difference			DAB	moderate
26	La Touche et al (2013)			1		1			1	1	1	1			32	3	cervico-craniofacial pain	1	AP upper cervical mobilization at 0.5 Hz (362 minutes bouts with intervening 30 seconds rest periods)	1	2,3,4,5,		increase	YES	VAS	pedro, Cochrane, pedro, cochrane, cochrnae, DAB	9, low, 9, low, unclear, strong
27	McGuiness et al (1997)	1			1				1		1				23	1		1	C5 central pa III	1.2	4,5,6,		increase			Jadad, PEDRO, pedro, cochrane	8, 6, 5, unclear
28	Milnes and Moran et al											1			10	1		4	CV4	1	1		no sign diff			DAB	limited
29	Morgan et al												1			2	hypertension	3	HVLA C1, T1-T5, L1	3	4		no effect			DAB	moderate
30	Moulson et al (2006)		1	1					1	1	1				16	1		1	C5/C6 Mulligan SNAG with right rotation (3 reps according to Mulligan’s Rule of 3)	1.2	2.3		increase			PEDRO, pedro, cochrane, cochrnae	7, 7, unclear, unclear
31	Moutzouri et al (2012)								1	1	1				45	1		1	mob lumbar	1	2		increase			pedro, cochrnae, cochnrae	7, unclear, unclear
32	Paungmali et al									1	1				24	2	lateral epycondalgia	2	lateral elbow glide	1.2	2.3		increase Sc, decrease ST			cochrane, cochrnae	unclear, unclear
33	Perry and Green (2008)		1		1						1				45	1		1	GIII unilateral (left) PA L4/5 @ 2 Hz (oscillatory technique)	1.2	2		increase			PEDRO,cochrnae	8, unclear
34	Perry and Green (2011)								1	1					45	1		1	lumbar mobilization	1	2		increase			pedro, cochrane	9, low
35	Perry et al (2011)						1		1				1		50	1		3	Manipulation – L4/L5	2	2		ncrease in activity of SNS in both groups; larger increase in manipulation group			PEDRO, pedro, DAB	5, 6,moderate
36	Perry et al (2015)												1		50	2	LBP	3	HVLA	2	2		increase in SC both groups, greater in HVLA			DAB	moderate
37	Petersen et al. (1993)	1	1	1	1					1	1	1			16	1		1	C5 central pa III (Rx)	1.2	2.3		incresase			Jadad, PEDRO, PEDRO, Cochrnae, Cochrnae, DAB	8, 8, 6, low, unclear, limited
38	Piekarz and Perry									1	1				60	1		1	lumbar mobilization	1.2	2.3		increase SC, decrease ST			cochrnae, cochrnae	low, low
39	Puhl et al (2012)								1		1				36	1		3	thoraci manipulation	1	2		no difference			pedro, cochrnae	6, unclear
40	Purdy et al											1			25	1		6	soft tissue suboccipital	1	12		eduction in the sympathetic nervous system activity in group A			DAB	moderate
41	Roy et al., 2009						1				1	1	1		51	4		3	Manipulation at L5 with activator in group without pain Increase in VLF in all groups except control Independent of technique, lumbar manipulation seems to stimulate the PNS. 7/10 (1,2,3,4,5, 9, 10,11) Welch, Boone, 2008 Cervical (n = 4) and thoracic (n = 3) Significant reduction in diastolic pressure Cervical stimulation led to stimulated parasympathetic 1/10 (1,8,) (manipulation) 33 in group wi…	1.2	1	(VLF, HF)	Increase in VLF in all groups except controL, Reduction in LF in all groups except sham group without pain. Independent of technique, lumbar manipulation seems to stimulate the PNS.			PEDRO, cochrnae, DAB,DAB	7, unclear, moderate, moderate
42	Ruffini et al											1			66	1		7	OMT	1.2	1	(HF)	tatistic sign. difference in the groups in HF (			DAB	strong
43	Sampath et al										1				24	1		3	HVLA thoracic	5	1	HF,LF	no difference			cochrnae	unclear
44	Scoppa et al											1			51	1		3	HVLA thoracic	2	13		Immediate reduction in ANS after HVLAT.			DAB	limited
45	Shi et al											1			21	1		4	cranial OMT	1	1.11		Statistical sign. reduction of the SctO2 during OMT , Decrease in LF and increase in HF (p = 0.05)			DAB	strong
46	Sillevis et al (2010								1		1		1		100	2	chronic neck pain	3	thoraci manipu	1	7		decrease			pedro, cochrnae, DAB	4, unclear, moderate
47	Simon									1	1				19	1		2	glenohumeral mob	2	2.3		increase Sc, no differences ST			cochrnae, cochrnae	unclear, unclear
48	Slater et al (1994)		1						1	1	1				66	1		1	thoracic mob	1	2.3		increase SC, decrease ST			pedro, cochrnae, cochrnae	5, low, unclear
48	Sterling et al (2001)	1			1	1			1	1	1				30	1	with mid or lower cervical pain lasting longer than 3 months and a dysfunction at C5/6	1	C5/6 unilateral pa III on symptomatic side	1.2	2.3		increase	YES	significant decrease VAS	Jadad, PEDRO, PEDRO, Cochrane, cochrnae, cochrnae	8, 9, 6, low, low, unclear
50	Tsirakis									1	1				45	1		1	lumbar mob	1	2		increase SC same leg			cochrane, cochrnae	low, unclear
51	Vicenzino et al (1994)	1		1					1	1	1				34	1		1	C5/6 left lateral glide III with upper limb in ULTT1 position	1.2	2.3		increase			Jadad, PEDRO, pedro,Cocrhane, cochrnae	8, 9, 5, unclear, unclear
52	Vicenzino et al (1995)	1													24	1		1	C5/6 left lateral glide III	1.2	2.3		increase			Jadad	8
53	Vicenzino et al (1998)a	1			1	1			1	1	1				24	1		1	C5 left lateral glide III	1.2	4,5,6,		increase			Jadad, PEDRO, Cochrane, pedro, cochrane, cochrnae	8, 6, moderate, 5, low, unclear
54	Vicenzino et al (1998)b	1		1							1				24	1	chronic lateral epycondalgia	2		1.2	5,6,12		increase in the elbow, decrease in the hand	YES	no correlation with ANS measures, VAS	Jadad, PEDRO, cochrnae	8, 9, unclear
55	Ward et al							1			1		1		48	1		3	HVLA cervical	1.3	4.11		no significant chages			Cocrhane, cochrnae, DAB	low, unclear, moderate
56	Welch, Boone, 2008						1					1			40	4		3	CERVICAL AND THORACIC MANIPULATION	5	1.4		Significant reduction in diastolic pressure . Cervical stimulation led to stimulated parasympathetic ctivity and thoracic stimulation led to an increase in sympathetic activity.			PEDRO, DAB	1, limited
57	Win et al											1	1		30	3	neck pain	3	cervical manipulation	2	1		According to the statistical changes in HRV parameters, there is a change in the parasympathetic system after intervention of the upper cer- vical spine (increase in SDNN: p = 0.02) and a change in he sympathetic system after invention in the lower cervi- cal spine (decrease in systolic BP p = 0.002). dominant parasympathetic activity is shown in patients with acute neck pain in the upper and low…			DAB, DAB	moderate, moderate
58	Younes et al											1			22	2	acute LBP	7	OMT	5	1		A vagal modulation of the HRV in the intervention group took place.			DAB	moderate
59	Yung et al 2014										1				39	1		1	cervical mobilization	1	4.5		no significant changes			cochrane	unclear
60	Yung et al 2017										1				44	1		1	cervical mobilization	1	4.5		no significant			cochrnae	unclear
61	Zegarra-Parody									1	1				32	1		1	mob T1	1	3		no significant changes			cochrane, cochrnae	unclear, unclear
62	Zhang et al., 2006						1					1			10	4		3	Manipulative adjustments	2	1.5	HF,LF	Reduction in HR and increase in LF and HF in group immediately after adjustments . Manipulative adjustments can modify HRV and reduce pain.			PEDRO, DAB	5, moderate
															2201
																1=healthy		1=spinal mobilization		1=sham/placebo	1=HRV
																2=symptomatic		2=peripheral mobilization		2=other intervention	2=SC
																3=both		3=spinal manipulation		3=no intervention	3=ST
																4=not reported		4=cranial		4=no comparison	4=BP
																		5=myofascial		5=not reported	5=HR
																		6=soft tissue			6=RR
																		7=OMT			7=pupil
																					8=PC
																					9=salivary amilasa
																					10=cerebral glucosa
																					11=oxigen saturation
																					12=SBF
																					13=not reported
